# Supplementary material for: Overexpressed c-Myc Sensitizes Cells to TH1579, a Mitotic Arrest and Oxidative DNA Damage Inducer
Source: Biomolecules. 2022 Nov 29;12(12):1777. doi: 10.3390/biom12121777 (PMC9775511; doi:10.3390/biom12121777)
Supplement: Supplementary file 1 [file biomolecules-12-01777-s001.zip]

Archive with 1 entries (1 files):
- biomolecules-1893559-supplementary-11.30 (1).pdf
